# Supplementary material for: The Role of Runx2 in Microtubule Acetylation in Bone Metastatic Breast Cancer Cells
Source: Cancers (Basel). 2022 Jul 15;14(14):3436. doi: 10.3390/cancers14143436 (PMC9323014; doi:10.3390/cancers14143436)
Supplement: Supplementary file 1 [file cancers-14-03436-s001.zip]

Archive with 1 entries (1 files):
- cancers-1786519-supplementary.pdf
